# Supplementary material for: Searching for signatures of positive selection in cytochrome b gene associated with subterranean lifestyle in fast-evolving arvicolines (Arvicolinae, Cricetidae, Rodentia)
Source: BMC Ecol Evol. 2021 May 20;21:92. doi: 10.1186/s12862-021-01819-4 (PMC8136191; doi:10.1186/s12862-021-01819-4)
Supplement: Supplementary file 1 — Additional file 1. Amino acid sites with significant difference between subterranean and surface-dwelling rodents. [file 12862_2021_1819_MOESM1_ESM.xls]

## Sheet: aa_pattern
Additional file 1. Amino acid sites with significant difference between subterranean and surface-dwelling rodents
position	adjasted p-value	surface-dwelling species	subterranean species
3	0.003	A:0.00388, I:0.67137, L:0.00071, M:0.00141, N:0.00035, S:0.00106, T:0.00035, V:0.32017, Y:0.00071	F:0.0177, I:0.95575, V:0.02655
4	0.003	A:0.00035, F:0.00105, I:0.97484, L:0.00175, M:0.01363, N:0.00035, T:0.00035, V:0.00769	I:0.61062, M:0.36283, T:0.02655
10	0.003	L:0.99935, M:0.00065	L:0.97345, M:0.02655
11	0.016	A:0.00032, F:0.00032, I:0.99132, L:0.00032, M:0.00257, S:0.00064, V:0.00289, Y:0.00161	I:0.95575, M:0.00885, T:0.00885, V:0.02655
13	0.003	I:0.8445, K:0.00032, L:0.00664, M:0.1476, V:0.00032, W:0.00063	I:0.62832, L:0.31858, M:0.0531
17	0.003	A:0.14015, I:0.00031, S:0.85741, T:0.00153, V:0.00061	A:0.00885, S:0.99115
23	0.003	A:0.83373, R:0.00027, S:0.00348, T:0.16252	A:0.55814, T:0.44186
33	0.003	C:0.00212, F:0.99618, I:0.00021, L:0.00085, S:0.00021, V:0.00042	F:0.95385, L:0.04615
40	0.018	C:0.99938, F:0.00041, W:0.00021	C:0.98462, G:0.00769, W:0.00769
42	0.003	A:0.01348, F:0.00099, I:0.85431, L:0.00079, M:0.09197, T:0.00634, V:0.03211	A:0.04615, F:0.02308, I:0.67692, S:0.01538, T:0.22308, V:0.01538
43	0.003	A:0.00118, D:0.00039, I:0.75666, M:0.00887, T:0.02189, V:0.211	I:0.36154, M:0.05385, T:0.16923, V:0.41538
46	0.01	I:0.06471, L:0.93472, S:0.00019, T:0.00038	L:1
50	0.005	F:0.99946, I:0.00018, L:0.00018, S:0.00018	F:0.97692, I:0.01538, S:0.00769
56	0.003	I:0.00034, S:0.00272, T:0.99694	P:0.00769, S:0.04615, T:0.94615
57	0.003	A:0.00136, L:0.00034, P:0.00119, S:0.99643, Y:0.00068	P:0.0458, S:0.9542
60	0.003	A:0.38586, I:0.00034, S:0.51283, T:0.10097	A:0.63359, S:0.32824, T:0.03817
66	0.008	L:0.00068, V:0.99932	I:0.01527, V:0.98473
67	0.003	A:0.49248, S:0.00051, T:0.50668, V:0.00034	A:0.9771, T:0.0229
69	0.003	I:0.99966, L:0.00034	I:0.9771, M:0.0229
82	0.003	A:0.01129, G:0.00034, L:0.06625, M:0.91571, T:0.00624, V:0.00017	L:0.30769, M:0.69231
102	0.003	I:0.23305, L:0.00101, M:0.39155, V:0.37439	I:0.0687, V:0.9313
118	0.003	F:5e-04, I:0.65786, M:0.00151, N:0.00017, V:0.33995	I:0.9771, V:0.0229
133	0.003	F:0.00033, L:0.99967	I:0.01527, L:0.9771, R:0.00763
149	0.005	L:1	L:0.98462, M:0.01538
160	0.003	L:0.99983, V:0.00017	I:0.02308, L:0.97692
162	0.003	E:0.99745, K:0.00255	E:0.89231, K:0.10769
171	0.003	D:0.99557, E:0.00085, N:0.00306, Y:0.00051	D:0.88462, N:0.11538
178	0.005	F:0.99983, V:0.00017	F:0.98462, L:0.01538
194	0.003	F:0.37632, L:0.6157, M:0.00799	L:1
203	0.003	A:0.00036, K:0.00054, S:0.00018, T:0.99893	S:0.02308, T:0.97692
209	0.005	A:0.06304, I:0.00322, M:0.00036, P:0.00018, S:0.10244, T:0.82611, V:0.00466	S:0.03077, T:0.96923
212	0.003	D:0.00018, N:0.99982	D:0.01538, K:0.03846, N:0.94615
215	0.003	A:0.86109, S:0.01828, T:0.12063	A:0.98462, T:0.01538
221	0.003	H:0.99424, P:0.00558, Y:0.00018	H:0.88462, P:0.11538
226	0.003	I:0.6858, M:0.00108, T:0.00054, V:0.31258	I:0.33077, M:0.00769, T:0.02308, V:0.63846
232	0.003	A:0.11343, D:0.00018, G:0.00252, I:0.02485, N:0.00018, V:0.85884	A:0.32308, I:0.03077, V:0.64615
233	0.003	F:0.00144, I:0.00252, L:0.99586, Q:0.00018	F:0.03077, L:0.96923
234	0.003	F:0.02035, I:0.91682, L:0.05221, M:0.0027, T:0.00018, V:0.00774	F:0.00769, I:0.66154, L:0.30769, M:0.02308
237	0.003	K:0.00252, L:0.00036, M:0.96307, S:0.0054, T:0.0281, V:0.00054	A:0.26154, K:0.12308, M:0.57692, T:0.01538, V:0.02308
238	0.003	A:0.4351, D:0.00018, G:0.3982, S:0.01242, T:0.0036, V:0.1505	A:0.72308, T:0.26923, V:0.00769
239	0.003	F:0.36712, L:0.63036, S:0.00234, V:0.00018	F:0.65385, L:0.31538, S:0.03077
240	0.003	I:0.00018, K:0.00072, M:0.99856, Q:0.00018, T:0.00036	K:0.10769, M:0.87692, T:0.01538
241	0.003	I:0.99027, M:0.00018, N:0.00036, T:0.00504, V:0.00414	I:0.67692, M:0.27692, T:0.03846, V:0.00769
243	0.003	A:0.11107, G:0.00018, N:0.00018, T:0.32005, V:0.56852	A:0.3, T:0.65385, V:0.04615
248	0.003	D:0.99802, E:0.00018, H:0.00018, K:0.00018, N:0.00144	D:0.9, N:0.1
249	0.003	A:0.06564, I:0.48007, L:0.00054, M:0.00036, T:0.00343, V:0.44995	A:0.23256, F:0.00775, I:0.75194, T:0.00775
256	0.003	D:0.00036, F:0.04833, Y:0.9513	F:0.28319, Y:0.71681
266	0.003	A:0.43584, P:0.56379, T:0.00037	A:0.00893, M:0.02679, P:0.96429
275	0.016	I:0.00019, L:0.99926, M:0.00019, P:0.00019, S:0.00019	I:0.01802, L:0.98198
281	0.039	L:0.99907, V:0.00093	L:0.98198, V:0.01802
288	0.027	G:0.00019, L:0.99907, M:0.00037, V:0.00037	L:0.98198, V:0.01802
296	0.003	L:0.99963, P:0.00019, V:0.00019	L:0.97297, M:0.02703
299	0.003	F:0.00167, L:0.79117, M:0.00056, S:0.00111, V:0.20549	F:0.00901, I:0.00901, L:0.94595, S:0.02703, V:0.00901
300	0.003	I:0.9358, M:0.00037, N:0.00019, T:0.00019, V:0.06346	I:0.68468, V:0.31532
302	0.003	A:0.99207, N:0.00019, S:0.0058, T:0.00193	A:0.81081, T:0.18919
303	0.003	A:0.0642, D:0.00039, F:0.23856, I:0.03491, L:0.66001, M:0.00019, R:0.00019, V:0.00155	F:0.01802, L:0.98198
304	0.003	I:0.00019, L:0.42658, M:0.57148, N:0.00019, Q:0.00019, V:0.00116, Y:0.00019	I:0.01802, M:0.98198
305	0.01	P:0.99942, T:0.00058	P:0.98198, R:0.01802
306	0.003	F:0.03052, H:0.04976, I:0.0344, L:0.8206, M:0.00739, S:0.00019, T:0.00019, Y:0.05695	F:0.90991, I:0.00901, L:0.08108
311	0.045	K:0.99903, N:0.00058, P:0.00019, V:0.00019	E:0.00901, K:0.98198, N:0.00901
314	0.01	A:0.35146, F:0.00019, G:0.5193, L:0.00019, S:0.00253, T:0.12632	A:0.55856, G:0.36937, T:0.07207
324	0.02	C:2e-04, I:0.05851, L:0.00078, M:0.91037, Q:2e-04, V:0.02994	L:0.00901, M:0.95495, V:0.03604
325	0.003	H:2e-04, P:2e-04, Y:0.99961	F:0.01802, Y:0.98198
327	0.045	I:0.92446, L:0.0012, M:2e-04, T:0.00381, V:0.07033	I:1
329	0.003	A:0.001, M:6e-04, T:2e-04, V:0.99819	I:0.01802, T:0.03604, V:0.94595
331	0.003	D:1	D:0.96364, N:0.03636
334	0.003	A:0.00143, I:0.70123, L:2e-04, T:0.0135, V:0.28364	I:0.94595, L:0.00901, T:0.02703, V:0.01802
335	0.008	L:1	F:0.01802, L:0.98198
338	0.003	I:0.99666, M:0.00022, N:0.00022, V:0.00289	I:0.94595, V:0.05405
349	0.003	A:0.01107, I:0.89657, M:0.0131, T:0.01265, V:0.06662	I:0.64865, L:0.01802, M:0.32432, V:0.00901
353	0.003	A:0.04928, H:0.00023, I:0.0636, M:0.38653, P:0.00023, S:7e-04, T:0.47407, V:0.02535	A:0.01802, L:0.00901, T:0.63063, V:0.34234
357	0.01	A:0.98307, G:0.00072, L:0.00119, S:0.00024, T:0.01479	A:0.93694, G:0.01802, T:0.04505
360	0.003	A:0.77274, E:0.00024, S:0.00048, T:0.22654	A:0.07207, T:0.92793
365	0.003	F:0.60583, I:0.00025, L:0.39316, S:0.00051, V:0.00025	F:0.03604, L:0.95495, P:0.00901
366	0.003	I:0.00026, M:0.99974	M:0.98198, T:0.01802
369	0.014	A:0.91371, G:0.00026, S:0.07742, T:0.00782, V:0.00078	A:1
371	0.003	I:0.00999, K:0.00053, L:0.00053, M:0.97529, T:0.0071, V:0.00657	A:0.00901, I:0.00901, L:0.03604, M:0.82883, V:0.11712
375	0.003	D:0.29643, I:0.00136, K:0.00027, N:0.6853, R:0.00027, S:0.01309, Y:0.00327	D:0.05455, N:0.94545
377	0.003	L:0.78128, M:0.21844, R:0.00028	L:1
379	0.003	L:0.98892, M:0.01049, R:3e-04, V:3e-04	L:0.67273, M:0.32727
380	0.003	D:0.97739, E:0.00428, N:0.01803, T:0.00031	D:0.66364, N:0.33636
