# Supplementary material for: Searching for signatures of positive selection in cytochrome b gene associated with subterranean lifestyle in fast-evolving arvicolines (Arvicolinae, Cricetidae, Rodentia)
Source: BMC Ecol Evol. 2021 May 20;21:92. doi: 10.1186/s12862-021-01819-4 (PMC8136191; doi:10.1186/s12862-021-01819-4)
Supplement: Supplementary file 3 — Additional file 3. Species and genes used in the study. Sequences received in this work marked bold. [file 12862_2021_1819_MOESM3_ESM.xlsx]

## Sheet: AF3
Additional file 3. Species and genes used in the study. Sequences recieved in this work marked bold
Genera	species	BRCA1	GHR	LCAT	P53	IRBP1	VWF	ACP5	CytB
Alexandromys	A. fortis	KX455602	KX455574	KX455650	KX455679	KX455520	KX455546	MN735856	AF163894
	A. maximowiczii	KX455607	KX455579	KX455655	KX455684	KX455524	KX455551	MN735854	KJ857288
	A. oeconomus	MF099516	KP057334	KX455661	KX455689	KP057387	KP057440	_	AY219983
Alticola	A. argentatus	KC962232	KC962274	KC962310	MN735833	KC962294	MN735826	_	KJ556627
	A. barakshin	KC962233	KC962280	KC962316	MN735832	KJ556746	_	MN735847	KJ556637
	A. lemminus	KC962237	KC962282	KC962318	MN735834	KC962295	MN735825	MN735848	KJ556621
	A. macrotis	KC962239	KC962275	KC962321	MN735829	KC962306	MN735824	MN735843	DQ845196
Arvicola	A. amphibius	KX455591	KX455563	KX455639	KX455668	KX455509	KX455535	_	MF099519
Blanfordimys	B. afghanus	KX455594	KX455566	KX455642	KX455671	KX455512	KX455538	_	EF599109
	B. carruthersii	KX455599	KX455571	KX455647	KX455676	KX455517	KX455543	_	EF599113
Chionomys	C. gud	KX455592	KX455564	KX455640	KX455669	KX455510	KX455536	MN735863	JN244677
	C. nivalis	KP057311	KP057338	KP057364	KP057417	KP057391	KP057444	MN735869	JN244707
Clethrionomys	C. glareolus	JX440346	AM392384	JF807925	_	KJ556741	AJ402709	MF110430	MH197069
	C. rutilus	MF099511	KY968298	JF807915	_	KC962308	JX477364	_	AF119274
Craseomys	C. rex	MN735801	MN735812	MN735893	MN735838	MN735883	MN735828	_	AB565454
	C. rufocanus	KX455590	GQ142002	KX455638	KX455667	KX455508	KX455534	MN735865	AY309418
Dicrostonyx	D. hudsonius	_	MF074869	_	_	MF097721	_	MF110360	KY753975
	D. torquatus	MN735793	AM392381	MN735886	MN735836	MN735875	MN735816	MN735852	AF119275
Ellobius	E. fuscocapillus	_	MN735809	MN735890	_	_	_	MN735874	MN735805
	E. lutescens	_	MN735808	MN735889	_	_	_	MN735873	MN735804
	E. talpinus	MN735796	GQ142005	GQ267510	MN735841	MN735878	MN735819	MF110367	MN735803
	E. tancrei	MN735795	GQ142006	MN735888	MN735842	MN735877	MN735818	MN735867	AF119270
Eolagurus	E. luteus	MN735797	GQ142004	GQ267509	MN735831	MN735879	MN735820	MN735866	MN735806
Eothenomys	E. melanogaster	JX440348	KX095575	KC962328	MN735839	KX113393	MN735827	MN735864	AY426681
Lagurus	L. lagurus	MN735798	GQ142003	GQ267508	MN735835	MN735880	MN735821	MN735849	AF429818
Lasiopodomys	L. brandtii	KP057307	KP057332	KP057359	KP057412	KP057385	KP057438	MN735853	GQ352472
	L. gregalis	KP057292	KP057317	KP057342	KP057394	KP057367	KP057420	MN735859	AY513803
	L. mandarinus	KP057308	KP057333	KP057360	KP057413	KP057386	KP057439	MN735870	FJ986322
	L. raddei	KP057304	KP057329	KP057357	KP057410	KP057383	KP057436	MN735844	KF751080
Lemmus	L. sibiricus	MN735799	MF074889	GQ267503	MN735830	MF097747	_	MN735845	KY754011
	L. trimicronatus	MN735800	MN735811	MN735892	_	MN735882	MN735823	MN735846	AF119276
Microtus	M. agrestis	KX455596	KX455568	KX455644	KX455673	KX455514	KX455540	MN735862	FJ619786
	M. arvalis	MF099472	KP057335	KP057361	KP057414	KP057388	KP057441	MN735850	AM991041
	M. cabrerae	KX455597	KX455569	KX455645	KX455674	KX455515	KX455541	MN735871	AY513789
	M. californicus	KX455598	KX455570	KX455646	KX455675	KX455516	KX455542	MF110415	AF163891
	M. guentheri	KX455603	KX455575	KX455651	KX455680	KX455521	KX455547	MN735868	AY513806
	M. levis	KX455617	KX455588	KX455665	KX455693	KX455532	KX455560	MN735858	AY513821
	M. miurus	KX455609	KX455581	KX455657	KX455686	KX455526	KX455553	_	GU809171
	M. ochrogaster	KX455612	KX455584	KX455660	_	KX455529	KX455556	_	AF163901
	M. pinetorum	_	MF074898	_	_	MF097761	_	MF110421	KY754042
	M. qazvinensis	KX455615	KX455586	KX455663	KX455691	KX455530	KX455558	_	KM390979
	M. richardsoni	KX455616	KX455587	KX455664	KX455692	KX455531	KX455559	_	AF163905
	M. socialis	KP057309	KP057336	KP057362	KP057415	KP057389	KP057442	MN735851	AY513829
Myopus	M. schisticolor	MN735794	GQ142001	MN735887	MN735837	MN735876	MN735817	MN735857	AF119263
Neodon	N. fuscus	_	GQ374495	_	_	JF906131	_	_	JF906122
	N. irene	_	AY294924	_	_	AM919412	_	_	HQ123595
	N. leucurus	_	AM392394	_	_	AM919400	_	_	KP190223
	N. sikimensis	_	GQ374496	_	_	AY163593	_	_	HQ123599
Neofiber	N. alleni	_	_	_	_	AM919425	_	MF110440	AM910618
Ondatra	O. zibethicus	AY295011	AM392382	MN735885	DQ451062	KC953427	MN735815	KR088994	AF119277
Phenacomys	P. intermedius	KX455589	KX455561	KX455637	KX455666	KX455507	KX455533	MF110500	AF119260
Prometheomys	P. schaposchnikowi	MN735792	MN735807	MN735884	_	AM919406	MN735814	MN735860	MN735802
Synaptomys	S. cooperi	KC953221	MN735810	MN735891	MN735840	MN735881	MN735822	MF110552	DQ323957
Terricola	T. daghestanicus	KP057310	KP057337	KP057363	KP057416	KP057390	KP057443	MN735855	AY513791
	T. majori	KX455606	KX455578	KX455654	KX455683	AM919409	KX455550	MN735861	AY513814
	T. thomasi	_	AM910797	_	_	AM919422	_	_	LT222312
	T. subterraneus	_	MN735813	MN735894	_	_	_	MN735872	AY513832
Volemys	V. millicens	_	GQ374479	_	_	JF906135	_	_	JF906123
OUTGROUP
Cricetulus	C. migratorius	MG685517	AY294926	AH005249.2	_	MG685577	AJ402710	MF110353	AY288508
Mesocricetus	M. auratus	MG685512**	FM162069	AJ275578-81	L23634.1	FM162052	AJ402706	MF110411	KY754035
Phodopus	P. roborovskii	MG685510	MG685550	AJ275573-76	_	_	AJ402712	_	KT750095
Peromyscus		P. leucopus AY295014	P. leucopus AY294927	P. maniculatus AH005250.2	_	P. maniculatus AY163630	P. maniculatus AJ402697	P. leucopus MF110496	P. ochraventer JX910119
